# Supplementary material for: Gut microbiota of Parkinson’s disease in an appendectomy cohort: a preliminary study
Source: Sci Rep. 2023 Feb 7;13:2210. doi: 10.1038/s41598-023-29219-2 (PMC9905566; doi:10.1038/s41598-023-29219-2)
Supplement: Supplementary file 3 — Supplementary Information 3. [file 41598_2023_29219_MOESM3_ESM.xlsx]

## Sheet: Pylum
Domain	Bacteria	Bacteria	Bacteria	Bacteria	Bacteria	Bacteria	Bacteria	Bacteria	Bacteria	Bacteria	Bacteria	Bacteria	Bacteria	Unclassified
Phylum	Actinobacteria	Bacteroidetes	Cyanobacteria	Firmicutes	Fusobacteria	Lentisphaerae	Proteobacteria	Spirochaetes	Synergistetes	TM7	Tenericutes	Verrucomicrobia	Other(Bacteria)	Other(Unclassified)
C01	0.00992511	0.496225	9.05943e-05	0.456233	0	0.00172129	0.0153306	0	0.000281849	0	0.015854	0.00425793	8.05283e-05	0
C02	0.00228877	0.499634	0	0.372436	0.0926749	0	0.0314605	0	2.00769e-05	3.01153e-05	0	0.0014355	2.00769e-05	0
C03	0.0336106	0.539766	0	0.360356	0.0103039	0	0.055924	0	0	1.0033e-05	0	0	3.0099e-05	0
C04	0.00410704	0.580409	0	0.314987	0.0389717	0	0.0614651	0	0	2.00833e-05	0	0	4.01667e-05	0
C05	0.0359219	0.532303	0	0.406124	0.00180714	0	0.023804	0	0	4.01586e-05	0	0	0	0
C11	0.00285141	0.626406	0	0.341476	6.0241e-05	0	0.0291566	0	0	0	0	0	5.02008e-05	0
C12	0.0497574	0.527525	0	0.345751	0.022187	0	0.0547191	0	0	2.00878e-05	0	0	3.01317e-05	1.00439e-05
C13	0.0447055	0.433057	0	0.498473	0	1.00484e-05	0.0204285	0	0	3.01453e-05	0	0.00324564	5.02422e-05	0
C14	0.0102534	0.390444	2.01047e-05	0.58539	0	0	0.0131887	0	0	5.02619e-05	0.000201047	0.000402095	5.02619e-05	0
C15	0.0178562	0.405639	0	0.550408	0	0	0.0227398	0	0	0.000120582	0.00174844	0.00148718	0	0
P01	0.00871871	0.555396	0	0.363825	0.00682028	5.0223e-05	0.0643658	2.00892e-05	0	5.0223e-05	0.00024107	0.000431918	7.03122e-05	1.00446e-05
P02	0.0124912	0.399495	4.03918e-05	0.494234	0.0014945	0.000323134	0.0704534	0	2.01959e-05	1.0098e-05	0.0198122	0.00152479	0.00010098	0
P03	0.00095462	0.401061	2.00973e-05	0.284929	0.119187	0	0.193577	0	0.000120584	3.01459e-05	0	3.01459e-05	9.04377e-05	0
P04	0.0430793	0.546458	0	0.388928	0.00073288	0	0.0146576	0	0	7.02762e-05	0	0.00605379	2.00789e-05	0
P05	0.0208277	0.568818	0	0.323537	0.0148496	0	0.0719675	0	0	0	0	0	0	0
P11	0.0202457	0.529936	0.000140735	0.411337	0.000291522	0	0.0306902	0	0	0.000100525	0	0.00723778	2.01049e-05	0
P12	0.0217162	0.553267	0	0.318712	0.00160489	0	0.104659	0	0	1.00306e-05	0	0	3.00918e-05	0
P13	0.00698525	0.542834	0.000332631	0.37427	0.0164098	0	0.0516989	0	0	5.03987e-05	0	0.00737836	4.03189e-05	0
P14	0.0109999	0.630224	0	0.269964	0	1.00273e-05	0.0474491	0	5.01364e-05	0.000100273	2.00545e-05	0.0411419	4.01091e-05	0
P15	0.0201601	0.456179	0	0.430715	2.00898e-05	0	0.0871797	0	0.000622784	0	0	0.00511285	1.00449e-05	0

## Sheet: Class
Domain	Bacteria	Bacteria	Bacteria	Bacteria	Bacteria	Bacteria	Bacteria	Bacteria	Bacteria	Bacteria	Bacteria	Bacteria	Bacteria	Bacteria	Bacteria	Bacteria	Bacteria	Bacteria	Bacteria	Bacteria	Bacteria	Bacteria	Bacteria	Bacteria	Bacteria	Unclassified
Phylum	Actinobacteria	Actinobacteria	Bacteroidetes	Cyanobacteria	Cyanobacteria	Cyanobacteria	Firmicutes	Firmicutes	Firmicutes	Firmicutes	Fusobacteria	Lentisphaerae	Proteobacteria	Proteobacteria	Proteobacteria	Proteobacteria	Proteobacteria	Proteobacteria	Spirochaetes	Synergistetes	TM7	Tenericutes	Tenericutes	Verrucomicrobia	Other(Bacteria)	Other(Unclassified)
Class	Actinobacteria	Coriobacteriia	Bacteroidia	Other	4C0d-2	Chloroplast	Other	Bacilli	Clostridia	Erysipelotrichi	Fusobacteriia	Lentisphaeria	Other	Alphaproteobacteria	Betaproteobacteria	Deltaproteobacteria	Epsilonproteobacteria	Gammaproteobacteria	Spirochaetes	Synergistia	TM7-3	Mollicutes	RF3	Verrucomicrobiae	Other	Other
C01	0.0109371	0.00930859	0.529936	0	0	0.000140735	0	0.00634311	0.396329	0.00866523	0.000291522	0	0.000150787	4.02099e-05	0.0222964	0.00764993	0	0.000552886	0	0	0.000100525	0	0	0.00723778	2.01049e-05	0
C02	0.00745893	0.00246618	0.496225	8.05283e-05	0	1.0066e-05	0	0.00252657	0.436191	0.0175149	0	0.00172129	0	0	0.0103781	0.00048317	0	0.00446932	0	0.000281849	0	0.00485183	0.0110022	0.00425793	8.05283e-05	0
C03	0.0204925	0.00122373	0.553267	0	0	0	0	0.00835548	0.308401	0.00195597	0.00160489	0	0	1.00306e-05	0.0128492	0.00383169	1.00306e-05	0.0879583	0	0	1.00306e-05	0	0	0	3.00918e-05	0
C04	0.0016965	0.000592268	0.499634	0	0	0	0	0.0228274	0.346909	0.00270034	0.0926749	0	2.00769e-05	1.00384e-05	0.0196754	0.00114438	1.00384e-05	0.0106006	0	2.00769e-05	3.01153e-05	0	0	0.0014355	2.00769e-05	0
C05	0.000836618	0.00614864	0.542834	0	0.000332631	0	0	0.00232842	0.343306	0.0286365	0.0164098	0	0	3.02392e-05	0.0114002	0.00560433	6.04784e-05	0.0346037	0	0	5.03987e-05	0	0	0.00737836	4.03189e-05	0
C11	0.03038	0.00323063	0.539766	0	0	0	0	0.0223435	0.332253	0.00575895	0.0103039	0	0	1.0033e-05	0.0194741	0.00517703	0.000130429	0.0311324	0	0	1.0033e-05	0	0	0	3.0099e-05	0
C12	0.00797168	0.00302824	0.630224	0	0	0	0.000671827	0.00743021	0.258994	0.0028678	0	1.00273e-05	2.00545e-05	0	0.015813	0.00443206	0.000531446	0.0266525	0	5.01364e-05	0.000100273	0	2.00545e-05	0.0411419	4.01091e-05	0
C13	0.00754349	0.00117522	0.555396	0	0	0	0	0.0123247	0.345323	0.00617743	0.00682028	5.0223e-05	1.00446e-05	0.000100446	0.0209932	0.00365623	0.00109486	0.038511	2.00892e-05	0	5.0223e-05	0.00024107	0	0.000431918	7.03122e-05	1.00446e-05
C14	0.000963855	0.00188755	0.626406	0	0	0	0	0.00508032	0.310813	0.0255823	6.0241e-05	0	0	1.00402e-05	0.0223092	0.00283133	0	0.00400602	0	0	0	0	0	0	5.02008e-05	0
C15	0.00335252	0.00913864	0.399495	4.03918e-05	0	0	2.01959e-05	0.00852267	0.479794	0.0058972	0.0014945	0.000323134	2.01959e-05	0.0220539	0.0247097	0.00357467	0.000151469	0.0199435	0	2.01959e-05	1.0098e-05	0.0104918	0.00932041	0.00152479	0.00010098	0
P01	0.000863584	0.00324346	0.580409	0	0	0	0	0.0315309	0.224652	0.058804	0.0389717	0	0	2.00833e-05	0.0404077	0.00183763	0.000100417	0.0190993	0	0	2.00833e-05	0	0	0	4.01667e-05	0
P02	0.0121543	0.00800579	0.456179	0	0	0	0	0.0533384	0.372837	0.0045403	2.00898e-05	0	0	0	0.00726246	0.00327464	1.00449e-05	0.0766325	0	0.000622784	0	0	0	0.00511285	1.00449e-05	0
P03	0.000100486	0.000854134	0.401061	2.00973e-05	0	0	0	0.00494393	0.253155	0.0268299	0.119187	0	2.00973e-05	0.115007	0.00275333	0.00630049	0	0.0694964	0	0.000120584	3.01459e-05	0	0	3.01459e-05	9.04377e-05	0
P04	0.0347774	0.00114452	0.532303	0	0	0	0	0.0301792	0.372542	0.00340344	0.00180714	0	0	1.00397e-05	0.00719843	0.004809	8.03173e-05	0.0117062	0	0	4.01586e-05	0	0	0	0	0
P05	0.0370155	0.00606383	0.546458	0	0	0	0	0.00358409	0.372042	0.0133023	0.00073288	0	0	1.00395e-05	0.00929654	0.00530083	0	5.01973e-05	0	0	7.02762e-05	0	0	0.00605379	2.00789e-05	0
P11	0.0286351	0.0211223	0.527525	0	0	0	0	0.00317387	0.336521	0.00605647	0.022187	0	1.00439e-05	3.01317e-05	0.0433394	0.00948143	7.03072e-05	0.00178781	0	0	2.00878e-05	0	0	0	3.01317e-05	1.00439e-05
P12	0.0201344	0.000693251	0.568818	0	0	0	0	0.025791	0.291316	0.00643016	0.0148496	0	0	0.00181853	0.0472918	0	4.01885e-05	0.022817	0	0	0	0	0	0	0	0
P13	0.0434796	0.00122591	0.433057	0	0	0	0	0.0148516	0.471573	0.0120481	0	1.00484e-05	0	0	0.014932	0.00439117	1.00484e-05	0.00109528	0	0	3.01453e-05	0	0	0.00324564	5.02422e-05	0
P14	0.00158827	0.00866515	0.390444	0	0	2.01047e-05	0	0.0122438	0.556168	0.0169785	0	0	0	0	0.0126358	0.000492566	2.01047e-05	4.02095e-05	0	0	5.02619e-05	0.000201047	0	0.000402095	5.02619e-05	0
P15	0.00508456	0.0127717	0.405639	0	0	0	0	0.023604	0.494679	0.0321252	0	0	0	0	0.0179768	0.00321553	4.01941e-05	0.00150728	0	0	0.000120582	0.00174844	0	0.00148718	0	0

## Sheet: Order
Domain	Bacteria	Bacteria	Bacteria	Bacteria	Bacteria	Bacteria	Bacteria	Bacteria	Bacteria	Bacteria	Bacteria	Bacteria	Bacteria	Bacteria	Bacteria	Bacteria	Bacteria	Bacteria	Bacteria	Bacteria	Bacteria	Bacteria	Bacteria	Bacteria	Bacteria	Bacteria	Bacteria	Bacteria	Bacteria	Bacteria	Bacteria	Bacteria	Bacteria	Bacteria	Bacteria	Bacteria	Bacteria	Bacteria	Bacteria	Bacteria	Bacteria	Bacteria	Bacteria	Bacteria	Unclassified
Phylum	Actinobacteria	Actinobacteria	Actinobacteria	Bacteroidetes	Cyanobacteria	Cyanobacteria	Cyanobacteria	Cyanobacteria	Firmicutes	Firmicutes	Firmicutes	Firmicutes	Firmicutes	Firmicutes	Firmicutes	Firmicutes	Firmicutes	Firmicutes	Fusobacteria	Lentisphaerae	Proteobacteria	Proteobacteria	Proteobacteria	Proteobacteria	Proteobacteria	Proteobacteria	Proteobacteria	Proteobacteria	Proteobacteria	Proteobacteria	Proteobacteria	Proteobacteria	Proteobacteria	Proteobacteria	Spirochaetes	Synergistetes	TM7	TM7	TM7	Tenericutes	Tenericutes	Tenericutes	Verrucomicrobia	Other(Bacteria)	Other(Unclassified)
Class	Actinobacteria	Actinobacteria	Coriobacteriia	Bacteroidia	Other	4C0d-2	Chloroplast	Chloroplast	Other	Bacilli	Bacilli	Bacilli	Bacilli	Bacilli	Clostridia	Clostridia	Clostridia	Erysipelotrichi	Fusobacteriia	Lentisphaeria	Other	Alphaproteobacteria	Alphaproteobacteria	Alphaproteobacteria	Alphaproteobacteria	Betaproteobacteria	Betaproteobacteria	Betaproteobacteria	Deltaproteobacteria	Epsilonproteobacteria	Gammaproteobacteria	Gammaproteobacteria	Gammaproteobacteria	Gammaproteobacteria	Spirochaetes	Synergistia	TM7-3	TM7-3	TM7-3	Mollicutes	Mollicutes	RF3	Verrucomicrobiae	Other	Other
Order	Actinomycetales	Bifidobacteriales	Coriobacteriales	Bacteroidales	Other	YS2		Streptophyta	Other	Other	Bacillales	Gemellales	Lactobacillales	Turicibacterales	Other	Clostridiales	SHA-98	Erysipelotrichales	Fusobacteriales	Victivallales	Other	RF32	Rhizobiales	Rickettsiales	Sphingomonadales	Other	Burkholderiales	Neisseriales	Desulfovibrionales	Campylobacterales	Aeromonadales	Enterobacteriales	Pasteurellales	Pseudomonadales	Spirochaetales	Synergistales		CW040	I025	Mycoplasmatales	RF39	ML615J-28	Verrucomicrobiales	Other	Other
C01	0	0.01	0	0.5	0	0	0	0	0	0	0	0	0	0	0	0.44	0	0.02	0	0	0	0	0	0	0	0	0.01	0	0	0	0	0	0	0	0	0	0	0	0	0	0	0.01	0	0	0
C02	0	0	0	0.5	0	0	0	0	0	0	0	0	0.02	0	0	0.35	0	0	0.09	0	0	0	0	0	0	0	0.02	0	0	0	0	0	0.01	0	0	0	0	0	0	0	0	0	0	0	0
C03	0	0.03	0	0.54	0	0	0	0	0	0	0	0	0.02	0	0	0.33	0	0.01	0.01	0	0	0	0	0	0	0	0.02	0	0.01	0	0	0.03	0	0	0	0	0	0	0	0	0	0	0	0	0
C04	0	0	0	0.58	0	0	0	0	0	0	0	0	0.03	0	0	0.22	0	0.06	0.04	0	0	0	0	0	0	0	0.04	0	0	0	0	0.02	0	0	0	0	0	0	0	0	0	0	0	0	0
C05	0	0.03	0	0.53	0	0	0	0	0	0	0	0	0.03	0	0	0.37	0	0	0	0	0	0	0	0	0	0	0.01	0	0	0	0	0.01	0	0	0	0	0	0	0	0	0	0	0	0	0
C11	0	0	0	0.63	0	0	0	0	0	0	0	0	0	0	0	0.31	0	0.03	0	0	0	0	0	0	0	0	0.02	0	0	0	0	0	0	0	0	0	0	0	0	0	0	0	0	0	0
C12	0	0.03	0.02	0.53	0	0	0	0	0	0	0	0	0	0	0	0.34	0	0.01	0.02	0	0	0	0	0	0	0	0.04	0	0.01	0	0	0	0	0	0	0	0	0	0	0	0	0	0	0	0
C13	0	0.04	0	0.43	0	0	0	0	0	0	0	0	0.01	0.01	0	0.47	0	0.01	0	0	0	0	0	0	0	0	0.01	0	0	0	0	0	0	0	0	0	0	0	0	0	0	0	0	0	0
C14	0	0	0.01	0.39	0	0	0	0	0	0	0	0	0.01	0	0	0.56	0	0.02	0	0	0	0	0	0	0	0	0.01	0	0	0	0	0	0	0	0	0	0	0	0	0	0	0	0	0	0
C15	0	0	0.01	0.41	0	0	0	0	0	0	0	0	0.02	0	0	0.49	0	0.03	0	0	0	0	0	0	0	0	0.02	0	0	0	0	0	0	0	0	0	0	0	0	0	0	0	0	0	0
P01	0	0	0	0.56	0	0	0	0	0	0	0	0	0.01	0	0	0.35	0	0.01	0.01	0	0	0	0	0	0	0	0.02	0	0	0	0	0.04	0	0	0	0	0	0	0	0	0	0	0	0	0
P02	0	0	0.01	0.4	0	0	0	0	0	0	0	0	0	0	0	0.48	0	0.01	0	0	0	0.02	0	0	0	0	0.02	0	0	0	0	0.02	0	0	0	0	0	0	0	0	0.01	0.01	0	0	0
P03	0	0	0	0.4	0	0	0	0	0	0	0	0	0	0	0	0.25	0	0.03	0.12	0	0	0.11	0	0	0	0	0	0	0.01	0	0	0.07	0	0	0	0	0	0	0	0	0	0	0	0	0
P04	0	0.04	0.01	0.55	0	0	0	0	0	0	0	0	0	0	0	0.37	0	0.01	0	0	0	0	0	0	0	0	0.01	0	0.01	0	0	0	0	0	0	0	0	0	0	0	0	0	0.01	0	0
P05	0	0.02	0	0.57	0	0	0	0	0	0	0	0	0.02	0	0	0.29	0	0.01	0.01	0	0	0	0	0	0	0	0.05	0	0	0	0	0.02	0	0	0	0	0	0	0	0	0	0	0	0	0
P11	0	0.01	0.01	0.53	0	0	0	0	0	0	0	0	0	0	0	0.4	0	0.01	0	0	0	0	0	0	0	0	0.02	0	0.01	0	0	0	0	0	0	0	0	0	0	0	0	0	0.01	0	0
P12	0	0.02	0	0.55	0	0	0	0	0	0	0	0	0.01	0	0	0.31	0	0	0	0	0	0	0	0	0	0	0.01	0	0	0	0	0.09	0	0	0	0	0	0	0	0	0	0	0	0	0
P13	0	0	0.01	0.54	0	0	0	0	0	0	0	0	0	0	0	0.34	0	0.03	0.02	0	0	0	0	0	0	0	0.01	0	0.01	0	0	0.03	0	0	0	0	0	0	0	0	0	0	0.01	0	0
P14	0	0.01	0	0.63	0	0	0	0	0	0	0	0	0.01	0	0	0.26	0	0	0	0	0	0	0	0	0	0	0.02	0	0	0	0	0.03	0	0	0	0	0	0	0	0	0	0	0.04	0	0
P15	0.01	0.01	0.01	0.46	0	0	0	0	0	0	0	0	0.04	0.01	0	0.37	0	0	0	0	0	0	0	0	0	0	0.01	0	0	0	0	0.08	0	0	0	0	0	0	0	0	0	0	0.01	0	0

## Sheet: Family
Domain	Bacteria	Bacteria	Bacteria	Bacteria	Bacteria	Bacteria	Bacteria	Bacteria	Bacteria	Bacteria	Bacteria	Bacteria	Bacteria	Bacteria	Bacteria	Bacteria	Bacteria	Bacteria	Bacteria	Bacteria	Bacteria	Bacteria	Bacteria	Bacteria	Bacteria	Bacteria	Bacteria	Bacteria	Bacteria	Bacteria	Bacteria	Bacteria	Bacteria	Bacteria	Bacteria	Bacteria	Bacteria	Bacteria	Bacteria	Bacteria	Bacteria	Bacteria	Bacteria	Bacteria	Bacteria	Bacteria	Bacteria	Bacteria	Bacteria
Phylum	Actinobacteria	Actinobacteria	Actinobacteria	Actinobacteria	Actinobacteria	Actinobacteria	Actinobacteria	Bacteroidetes	Bacteroidetes	Bacteroidetes	Bacteroidetes	Bacteroidetes	Bacteroidetes	Bacteroidetes	Bacteroidetes	Bacteroidetes	Bacteroidetes	Cyanobacteria	Cyanobacteria	Cyanobacteria	Cyanobacteria	Firmicutes	Firmicutes	Firmicutes	Firmicutes	Firmicutes	Firmicutes	Firmicutes	Firmicutes	Firmicutes	Firmicutes	Firmicutes	Firmicutes	Firmicutes	Firmicutes	Firmicutes	Firmicutes	Firmicutes	Firmicutes	Firmicutes	Firmicutes	Firmicutes	Firmicutes	Firmicutes	Firmicutes	Firmicutes	Firmicutes	Firmicutes	Firmicutes
Class	Actinobacteria	Actinobacteria	Actinobacteria	Actinobacteria	Actinobacteria	Actinobacteria	Coriobacteriia	Bacteroidia	Bacteroidia	Bacteroidia	Bacteroidia	Bacteroidia	Bacteroidia	Bacteroidia	Bacteroidia	Bacteroidia	Bacteroidia	Other	4C0d-2	Chloroplast	Chloroplast	Other	Bacilli	Bacilli	Bacilli	Bacilli	Bacilli	Bacilli	Bacilli	Bacilli	Bacilli	Bacilli	Bacilli	Bacilli	Clostridia	Clostridia	Clostridia	Clostridia	Clostridia	Clostridia	Clostridia	Clostridia	Clostridia	Clostridia	Clostridia	Clostridia	Clostridia	Clostridia	Clostridia
Order	Actinomycetales	Actinomycetales	Actinomycetales	Actinomycetales	Actinomycetales	Bifidobacteriales	Coriobacteriales	Bacteroidales	Bacteroidales	Bacteroidales	Bacteroidales	Bacteroidales	Bacteroidales	Bacteroidales	Bacteroidales	Bacteroidales	Bacteroidales	Other	YS2		Streptophyta	Other	Other	Bacillales	Bacillales	Gemellales	Lactobacillales	Lactobacillales	Lactobacillales	Lactobacillales	Lactobacillales	Lactobacillales	Lactobacillales	Turicibacterales	Other	Clostridiales	Clostridiales	Clostridiales	Clostridiales	Clostridiales	Clostridiales	Clostridiales	Clostridiales	Clostridiales	Clostridiales	Clostridiales	Clostridiales	Clostridiales	Clostridiales
Family	Actinomycetaceae	Corynebacteriaceae	Dermabacteraceae	Micrococcaceae	Propionibacteriaceae	Bifidobacteriaceae	Coriobacteriaceae	Other		Bacteroidaceae	Porphyromonadaceae	Prevotellaceae	Rikenellaceae	S24-7	Barnesiellaceae	Odoribacteraceae	Paraprevotellaceae	Other				Other	Other	Bacillaceae	Staphylococcaceae	Gemellaceae		Aerococcaceae	Carnobacteriaceae	Enterococcaceae	Lactobacillaceae	Leuconostocaceae	Streptococcaceae	Turicibacteraceae	Other	Other		Christensenellaceae	Clostridiaceae	Dehalobacteriaceae	EtOH8	Eubacteriaceae	Lachnospiraceae	Peptococcaceae	Peptostreptococcaceae	Ruminococcaceae	Veillonellaceae	Mogibacteriaceae	Tissierellaceae
C01	2.01321e-05	0	0	1.0066e-05	6.03962e-05	0.00736834	0.00246618	0.000110726	0	0.462766	0.00383516	0	0.0218332	0	0	0.00768038	0	8.05283e-05	0	0	1.0066e-05	0	0	0.000905943	0	0	0	0	2.01321e-05	0	9.05943e-05	0	0.000463038	0.00104687	1.0066e-05	0.00814342	0.0207662	0.00920035	0.00810316	0.000815349	3.01981e-05	4.02641e-05	0.182014	0.000916009	1.0066e-05	0.182467	0.0226888	0.000815349	1.0066e-05
C02	0.000261	0	0	0.000100384	0	0.00133511	0.000592268	0	0	0.450666	0.0195549	1.00384e-05	0.0262807	0	0	0.00312196	0	0	0	0	0	0	0	0	0	0.000220846	0	0	0.0001305	0.00090346	4.01538e-05	0	0.0215325	0	0	4.01538e-05	0.0038648	7.02691e-05	0.00753887	0	0	0.000511961	0.192598	0	2.00769e-05	0.127037	0.0148971	0.000331269	0
C03	8.02641e-05	2.0066e-05	0	0	0	0.0302796	0.00323063	1.0033e-05	0	0.460987	0.075368	0.000561848	0.00280924	3.0099e-05	0	0	0	0	0	0	0	0	0	0	2.0066e-05	0.000110363	1.0033e-05	0	0.00010033	0.000260858	0	0	0.0216312	0.000210693	0	2.0066e-05	1.0033e-05	0	0.0377542	0	0	0	0.179882	0	0.0071134	0.00850799	0.0984539	3.0099e-05	0.000481584
C04	0.000220917	1.00417e-05	0	0.000160667	0	0.000471959	0.00324346	0	0	0.172345	0.0169704	0.334488	0.00157654	0	0	0.00119496	0.0538334	0	0	0	0	0	0	0	0	5.02084e-05	0	0	0.000220917	0.00125521	0.00776221	0	0.0222423	0	0	2.00833e-05	0.003133	1.00417e-05	0.000471959	0	0	0	0.129327	0	1.00417e-05	0.0519355	0.0390822	0.000381584	0.000281167
C05	0.000391547	0	0	0	0	0.0343858	0.00114452	1.00397e-05	0	0.442408	0.0641634	0.000160635	0.0230209	0	0	0.00254003	0	0	0	0	0	0	0	0.00486923	0	8.03173e-05	0	1.00397e-05	0	0.000100397	0.00119472	0	0.0238442	8.03173e-05	0	1.00397e-05	0.00135535	0	0.00719843	0	0	0	0.171005	0	0.000120476	0.0445359	0.147724	3.0119e-05	0.000562221
C11	3.01205e-05	0	0	0	0	0.000933735	0.00188755	3.01205e-05	0	0.0760442	0.0900904	0.401637	0.0111145	0.0122791	0.000923695	0.00238956	0.0318976	0	0	0	0	0	0	0.0037751	0	0	4.01606e-05	0	1.00402e-05	0	0.000120482	0.000461847	0.000672691	0	0	0.00211847	0.0201406	0.00140562	0.00386546	0	0	1.00402e-05	0.122098	0	0	0.0691767	0.0915562	0.000441767	0
C12	0.000150658	1.00439e-05	0	0	3.01317e-05	0.0284443	0.0211223	0	0	0.451403	0.0594799	0.000190834	0	0	0.0163213	0.000130571	0	0	0	0	0	0	0	0	0	3.01317e-05	0	0	1.00439e-05	0	0.000140614	1.00439e-05	0.00298304	0	0	0.00163715	0.000241053	0.000170746	0.006408	0	0	0.000110483	0.247351	0	1.00439e-05	0.047829	0.0321103	7.03072e-05	0.000582546
C13	9.04359e-05	0	0	2.00969e-05	0	0.043369	0.00122591	0	0	0.281828	0.0329589	4.01937e-05	0.0564822	0	0.0536687	0.00807894	0	0	0	0	0	0	0	0.000904359	0	1.00484e-05	1.00484e-05	0	3.01453e-05	0.000170823	2.00969e-05	0	0.00855122	0.00515485	0	0.000874214	0.00729516	0.00176852	0.0193131	0.000150727	0	3.01453e-05	0.145562	0	3.01453e-05	0.276241	0.0150224	0.00480315	5.02422e-05
C14	0.000231205	1.00524e-05	0	5.02619e-05	0	0.00129676	0.00866515	0	0	0.3147	0.0208386	8.0419e-05	0.0320972	0	0.0164356	0.00629279	0	0	0	0	2.01047e-05	0	0	0	0	6.03142e-05	0	0	2.01047e-05	0	2.01047e-05	0	0.0114597	0.000683561	1.00524e-05	0.00636315	0.0101629	0.0129475	0.00819268	0.00100524	0	8.0419e-05	0.24573	0.00169885	2.01047e-05	0.259452	0.00883604	0.00150786	1.00524e-05
C15	0.000251213	0	0	1.00485e-05	1.00485e-05	0.00481325	0.0127717	0	0	0.2898	0.044505	0.000130631	0.0466252	0	0	0.00533577	0.0192429	0	0	0	0	0	0	0.000944562	0	4.01941e-05	0	1.00485e-05	5.02427e-05	0.0146206	7.03397e-05	0	0.00572766	0.00214034	0	0.000211019	0.0452486	0.000512475	0.0247495	9.04368e-05	0	0	0.157862	0	9.04368e-05	0.154386	0.110383	0.00107519	7.03397e-05
P01	0.00146651	0.00124553	0	0	6.02676e-05	0.00477118	0.00117522	6.02676e-05	0	0.457843	0.0393849	0.0105669	0.0080859	0.023414	0.0111696	0.00487163	0	0	0	0	0	0	0	2.00892e-05	0	1.00446e-05	3.01338e-05	0.000401784	7.03122e-05	0	2.00892e-05	1.00446e-05	0.0117622	0	0	0.000180803	0.00310378	0.00224999	0.00421873	0	0	7.03122e-05	0.168337	0.000301338	4.01784e-05	0.0536382	0.0688457	0.00191852	0.0424183
P02	0.00220135	0	0	0	0	0.00115117	0.00913864	7.06857e-05	0.000131273	0.269232	0.0367767	0.0371908	0.0290518	0.00497829	0.00448349	0.0175805	0	4.03918e-05	0	0	0	2.01959e-05	0	0.00468545	1.0098e-05	0	1.0098e-05	2.01959e-05	0	0	0.00231243	0	4.03918e-05	0.00144401	0	0.00205998	0.0725841	0.0239927	0.00729072	0.000121175	0.000161567	8.07836e-05	0.17628	0.000131273	8.07836e-05	0.159507	0.035666	0.00111077	0.000727052
P03	8.03891e-05	1.00486e-05	0	1.00486e-05	0	0	0.000854134	0	0	0.260069	0.0162084	0.103642	0.00731541	0	0.00196953	0.00320551	0.00865188	2.00973e-05	0	0	0	0	0	3.01459e-05	0	4.01945e-05	0	0	2.00973e-05	0.00433096	0.000130632	0	0.000391897	0	0	0.000331605	0.00611962	0.000693356	0.000462237	7.03404e-05	2.00973e-05	0	0.145072	0.000422043	0	0.066944	0.0319145	0.0010953	0
P04	0.00019075	3.01184e-05	0	0	0	0.0367946	0.00606383	2.00789e-05	0	0.438634	0.0186533	2.00789e-05	0.0431496	0	0.0256307	0.00921622	0.0111338	0	0	0	0	0	0	1.00395e-05	0	0	0	0	0	0	0.000522052	8.03156e-05	0.00287128	0.000100395	0	0.000110434	0.00433704	0.00352385	0.00188742	0.000120473	0	0.00390535	0.210367	0	0	0.121618	0.0244461	0.00169667	3.01184e-05
P05	0.00021099	1.00471e-05	0	2.00942e-05	1.00471e-05	0.0198833	0.000693251	0	0	0.496559	0.062051	0.000200942	0.00519436	0	0	0.00481257	0	0	0	0	0	0	0	3.01414e-05	0	8.0377e-05	0	0	7.03298e-05	0.000482262	0	0	0.0224955	0.00263235	0	1.00471e-05	0.00270268	2.00942e-05	0.00990646	0	0	6.02827e-05	0.156554	0	1.00471e-05	0.105776	0.016196	2.00942e-05	6.02827e-05
P11	9.04723e-05	2.01049e-05	2.01049e-05	0	0	0.0108064	0.00930859	1.00525e-05	0	0.499779	0.0301172	3.01574e-05	0	0	0	0	0	0	0	0.000140735	0	0	0	0.000713726	1.00525e-05	4.02099e-05	0	0	1.00525e-05	0	0	0	0.00430246	0.00126661	0	0.000331732	0.0110075	8.04198e-05	0.0177929	0	0	0	0.178411	0.000552886	1.00525e-05	0.170219	0.015702	0.00221154	1.00525e-05
P12	0.00017052	0	0	3.00918e-05	1.00306e-05	0.0202819	0.00122373	2.00612e-05	0	0.539415	0.0129595	8.02447e-05	0	0	0	0.000792417	0	0	0	0	0	0	0	1.00306e-05	0	2.00612e-05	0	1.00306e-05	5.0153e-05	0	5.0153e-05	0	0.00820503	1.00306e-05	0	0.000160489	0.0064597	0	0.00590802	0	0	0.000541652	0.184864	0	0	0.0746276	0.0357189	0.000100306	2.00612e-05
P13	0.000282232	2.01595e-05	0	0	1.00797e-05	0.000524146	0.00614864	0	0	0.330071	0.12646	0.00387062	0.0774224	0	0	0.00500963	0	0	0.000332631	0	0	0	0	4.03189e-05	0	0.000282232	0	0	1.00797e-05	0	1.00797e-05	0	0.00197563	1.00797e-05	0	0.000806378	0.0124888	0.00125997	0.00259049	1.00797e-05	0	3.02392e-05	0.202048	0.000151196	9.07176e-05	0.114586	0.00613856	0.00165308	0.00145148
P14	0.000802182	6.01636e-05	0	1.00273e-05	0	0.00709931	0.00302824	0	3.00818e-05	0.597275	0.0223107	0.00387053	0.00208567	0.000100273	0.00401091	0.000501364	4.01091e-05	0	0	0	0	0.000671827	0	1.00273e-05	0	0	0	1.00273e-05	0	0.000561527	0.000280764	1.00273e-05	0.00553506	0.00102278	0	0.000350955	0.0073901	0.0106991	0.0188412	0	0	0.00128349	0.0552202	0.0009927	0.000310845	0.127768	0.0298813	0.000842291	0.00541473
P15	0.0056151	0	0	5.02245e-05	0	0.00648901	0.00800579	0	0	0.394835	0.0333089	0.0112603	0.0106978	0	0	0.00293311	0.00314405	0	0	0	0	0	3.01347e-05	0	0.000261167	0	0	0	1.00449e-05	0.000190853	0.0121041	0	0.0323144	0.00842767	0	6.02694e-05	0.0115014	0.000853817	0.0204816	0	0	1.00449e-05	0.142648	0.000100449	4.01796e-05	0.171567	0.0212651	0.00144647	0.0028628
[truncated: 38 more columns]

## Sheet: Genus
Domain	Bacteria	Bacteria	Bacteria	Bacteria	Bacteria	Bacteria	Bacteria	Bacteria	Bacteria	Bacteria	Bacteria	Bacteria	Bacteria	Bacteria	Bacteria	Bacteria	Bacteria	Bacteria	Bacteria	Bacteria	Bacteria	Bacteria	Bacteria	Bacteria	Bacteria	Bacteria	Bacteria	Bacteria	Bacteria	Bacteria	Bacteria	Bacteria	Bacteria	Bacteria	Bacteria	Bacteria	Bacteria	Bacteria	Bacteria	Bacteria	Bacteria	Bacteria	Bacteria	Bacteria	Bacteria	Bacteria	Bacteria	Bacteria	Bacteria
Phylum	Actinobacteria	Actinobacteria	Actinobacteria	Actinobacteria	Actinobacteria	Actinobacteria	Actinobacteria	Actinobacteria	Actinobacteria	Actinobacteria	Actinobacteria	Actinobacteria	Actinobacteria	Actinobacteria	Actinobacteria	Actinobacteria	Actinobacteria	Actinobacteria	Actinobacteria	Actinobacteria	Actinobacteria	Actinobacteria	Actinobacteria	Bacteroidetes	Bacteroidetes	Bacteroidetes	Bacteroidetes	Bacteroidetes	Bacteroidetes	Bacteroidetes	Bacteroidetes	Bacteroidetes	Bacteroidetes	Bacteroidetes	Bacteroidetes	Bacteroidetes	Bacteroidetes	Bacteroidetes	Bacteroidetes	Bacteroidetes	Bacteroidetes	Bacteroidetes	Cyanobacteria	Cyanobacteria	Cyanobacteria	Cyanobacteria	Firmicutes	Firmicutes	Firmicutes
Class	Actinobacteria	Actinobacteria	Actinobacteria	Actinobacteria	Actinobacteria	Actinobacteria	Actinobacteria	Actinobacteria	Actinobacteria	Actinobacteria	Actinobacteria	Actinobacteria	Actinobacteria	Actinobacteria	Actinobacteria	Coriobacteriia	Coriobacteriia	Coriobacteriia	Coriobacteriia	Coriobacteriia	Coriobacteriia	Coriobacteriia	Coriobacteriia	Bacteroidia	Bacteroidia	Bacteroidia	Bacteroidia	Bacteroidia	Bacteroidia	Bacteroidia	Bacteroidia	Bacteroidia	Bacteroidia	Bacteroidia	Bacteroidia	Bacteroidia	Bacteroidia	Bacteroidia	Bacteroidia	Bacteroidia	Bacteroidia	Bacteroidia	Other	4C0d-2	Chloroplast	Chloroplast	Other	Bacilli	Bacilli
Order	Actinomycetales	Actinomycetales	Actinomycetales	Actinomycetales	Actinomycetales	Actinomycetales	Actinomycetales	Actinomycetales	Actinomycetales	Actinomycetales	Actinomycetales	Actinomycetales	Bifidobacteriales	Bifidobacteriales	Bifidobacteriales	Coriobacteriales	Coriobacteriales	Coriobacteriales	Coriobacteriales	Coriobacteriales	Coriobacteriales	Coriobacteriales	Coriobacteriales	Bacteroidales	Bacteroidales	Bacteroidales	Bacteroidales	Bacteroidales	Bacteroidales	Bacteroidales	Bacteroidales	Bacteroidales	Bacteroidales	Bacteroidales	Bacteroidales	Bacteroidales	Bacteroidales	Bacteroidales	Bacteroidales	Bacteroidales	Bacteroidales	Bacteroidales	Other	YS2		Streptophyta	Other	Other	Bacillales
Family	Actinomycetaceae	Actinomycetaceae	Actinomycetaceae	Actinomycetaceae	Actinomycetaceae	Actinomycetaceae	Corynebacteriaceae	Dermabacteraceae	Micrococcaceae	Propionibacteriaceae	Propionibacteriaceae	Propionibacteriaceae	Bifidobacteriaceae	Bifidobacteriaceae	Bifidobacteriaceae	Coriobacteriaceae	Coriobacteriaceae	Coriobacteriaceae	Coriobacteriaceae	Coriobacteriaceae	Coriobacteriaceae	Coriobacteriaceae	Coriobacteriaceae	Other		Bacteroidaceae	Porphyromonadaceae	Porphyromonadaceae	Prevotellaceae	Prevotellaceae	Rikenellaceae	Rikenellaceae	Rikenellaceae	S24-7	Barnesiellaceae	Barnesiellaceae	Barnesiellaceae	Odoribacteraceae	Odoribacteraceae	Paraprevotellaceae	Paraprevotellaceae	Paraprevotellaceae	Other				Other	Other	Bacillaceae
Genus		Actinomyces	Arcanobacterium	Mobiluncus	Trueperella	Varibaculum	Corynebacterium	Dermabacter	Rothia		Propionibacterium	Propionimicrobium	Alloscardovia	Bifidobacterium	Gardnerella	Other		Adlercreutzia	Atopobium	Collinsella	Eggerthella	Enterococcus	Slackia	Other		Bacteroides	Parabacteroides	Porphyromonas		Prevotella	Other		Alistipes		Other		Barnesiella	Butyricimonas	Odoribacter	Other	Paraprevotella	Prevotella	Other				Other	Other	Anaerobacillus
C01	0	2.01321e-05	0	0	0	0	0	0	1.0066e-05	0	6.03962e-05	0	0	0.00736834	0	0	0.000201321	0.000140924	0	0.0015703	5.03302e-05	0	0.000503302	0.000110726	0	0.462766	0.00383516	0	0	0	0	0.0213501	0.00048317	0	0	0	0	0.00073482	0.00694556	0	0	0	8.05283e-05	0	0	1.0066e-05	0	0	0
C02	0	0.000261	0	0	0	0	0	0	0.000100384	0	0	0	0	0.00133511	0	0	0	0	1.00384e-05	0	0.000532038	5.01922e-05	0	0	0	0.450666	0.0195549	0	1.00384e-05	0	0	0.0256884	0.000592268	0	0	0	0	0	0.00312196	0	0	0	0	0	0	0	0	0	0
C03	0	7.02311e-05	0	0	0	1.0033e-05	2.0066e-05	0	0	0	0	0	0	0.0302696	1.0033e-05	0	0	0	0	0	0.00323063	0	0	1.0033e-05	0	0.460987	0.0752777	9.02971e-05	0	0.000561848	0	0.00280924	0	3.0099e-05	0	0	0	0	0	0	0	0	0	0	0	0	0	0	0
C04	0	0.000220917	0	0	0	0	1.00417e-05	0	0.000160667	0	0	0	0	0.000471959	0	0	5.02084e-05	0	0	0.00257067	6.025e-05	5.02084e-05	0.000512125	0	0	0.172345	0.0169001	7.02917e-05	0	0.334488	0	0.00157654	0	0	0	0	0	0.00119496	0	0	0	0.0538334	0	0	0	0	0	0	0
C05	0	0.000250991	0	0	2.00793e-05	0.000120476	0	0	0	0	0	0	0	0.0343858	0	0	0	0	1.00397e-05	0	0.00113448	0	0	1.00397e-05	0	0.442408	0.0640329	0.000130516	0	0.000160635	0	0.0230209	0	0	0	0	0	0	0.00254003	0	0	0	0	0	0	0	0	0	0
C11	0	2.00803e-05	0	0	0	1.00402e-05	0	0	0	0	0	0	0	0.000933735	0	0	3.01205e-05	2.00803e-05	0	0.00182731	1.00402e-05	0	0	3.01205e-05	0	0.0760442	0.0900904	0	0	0.401637	0	0.0104819	0.00063253	0.0122791	0	0.000923695	0	0.000662651	0.00172691	3.01205e-05	0.00492972	0.0269378	0	0	0	0	0	0	0
C12	0	0.000130571	0	0	0	2.00878e-05	1.00439e-05	0	0	1.00439e-05	2.00878e-05	0	0	0.0284443	0	0	0	0	0	0.0193044	0.00181794	0	0	0	0	0.451403	0.0594096	7.03072e-05	1.00439e-05	0.00018079	0	0	0	0	0	0.0163213	0	0	0.000130571	0	0	0	0	0	0	0	0	0	0
C13	0	9.04359e-05	0	0	0	0	0	0	2.00969e-05	0	0	0	0	0.043369	0	9.04359e-05	0.000120581	0.000532567	0	0	0.000442131	4.01937e-05	0	0	0	0.281828	0.0329589	0	0	4.01937e-05	1.00484e-05	0.0536888	0.00278342	0	2.00969e-05	0.0454893	0.00815933	0.00338632	0.00469262	0	0	0	0	0	0	0	0	0	0
C14	0	0.000231205	0	0	0	0	1.00524e-05	0	5.02619e-05	0	0	0	0	0.00129676	0	0	0.000110576	0.00142744	0	0.00668483	0.000442304	0	0	0	0	0.3147	0.0208285	1.00524e-05	0	8.0419e-05	0	0.0314036	0.000693614	0	0	0.0164356	0	0.00212105	0.00417173	0	0	0	0	0	0	2.01047e-05	0	0	0
C15	1.00485e-05	0.000241165	0	0	0	0	0	0	1.00485e-05	1.00485e-05	0	0	0	0.00481325	0	0	8.03883e-05	0	0	0.0118372	0.000281359	2.00971e-05	0.000552669	0	0	0.2898	0.044505	0	0	0.000130631	0	0.0438217	0.00280354	0	0	0	0	0.0017183	0.00361747	0	0.0192429	0	0	0	0	0	0	0	0
P01	1.00446e-05	0.00104464	4.01784e-05	0.000200892	0	0.000170758	0.00124553	0	0	0	2.00892e-05	4.01784e-05	5.0223e-05	0.00472096	0	0	0.000231026	4.01784e-05	3.01338e-05	0.000863835	1.00446e-05	0	0	6.02676e-05	0	0.457843	0.0359697	0.00341516	0	0.0105669	0	0.00771425	0.00037165	0.023414	0	0.0111696	0	0.00115513	0.0037165	0	0	0	0	0	0	0	0	0	2.00892e-05
P02	0	0.000313036	0	0	0	0.00188832	0	0	0	0	0	0	0	0.000959305	0.000191861	4.03918e-05	0.000403918	8.07836e-05	0.000232253	0.00800767	0.000363526	1.0098e-05	0	7.06857e-05	0.000131273	0.269232	0.0366758	0.00010098	1.0098e-05	0.0371807	1.0098e-05	0.0289407	0.00010098	0.00497829	0	0.00448349	0	0.00996668	0.00761385	0	0	0	4.03918e-05	0	0	0	2.01959e-05	0	0
P03	0	8.03891e-05	0	0	0	0	1.00486e-05	0	1.00486e-05	0	0	0	0	0	0	3.01459e-05	3.01459e-05	2.00973e-05	1.00486e-05	0.000592869	0.000170827	0	0	0	0	0.260069	0.0162084	0	0	0.103642	0	0.00726516	5.02432e-05	0	0	0.00196953	0	0.00154749	0.00165802	0	0.00865188	0	2.00973e-05	0	0	0	0	0	0
P04	0	0.00018071	0	1.00395e-05	0	0	3.01184e-05	0	0	0	0	0	0	0.0367946	0	1.00395e-05	0	8.03156e-05	0	0.00402582	0.00194765	0	0	2.00789e-05	0	0.438634	0.0186533	0	0	2.00789e-05	4.01578e-05	0.0355296	0.00757979	0	0	0.0256307	0	0.00525063	0.00396558	0	0.0111338	0	0	0	0	0	0	0	1.00395e-05
P05	0	0.000200942	0	0	0	1.00471e-05	1.00471e-05	0	2.00942e-05	0	1.00471e-05	0	6.02827e-05	0.019823	0	0	0	0	0	0.000120565	0.000572686	0	0	0	0	0.496559	0.062051	0	0	0.000200942	0	0.00518431	1.00471e-05	0	0	0	0	0	0.00481257	0	0	0	0	0	0	0	0	0	2.00942e-05
P11	0	9.04723e-05	0	0	0	0	2.01049e-05	2.01049e-05	0	0	0	0	0	0.0108064	0	0	0.000170892	0	1.00525e-05	0.00479503	0.00110577	0	0.00322684	1.00525e-05	0	0.499779	0.0301172	0	0	3.01574e-05	0	0	0	0	0	0	0	0	0	0	0	0	0	0	0.000140735	0	0	0	0
P12	0	0.00017052	0	0	0	0	0	0	3.00918e-05	0	1.00306e-05	0	0	0.0202819	0	0	0	0	1.00306e-05	0	0.0012137	0	0	2.00612e-05	0	0.539415	0.0129495	1.00306e-05	1.00306e-05	7.02142e-05	0	0	0	0	0	0	0	0.000792417	0	0	0	0	0	0	0	0	0	0	0
P13	0	0.000272153	0	0	0	1.00797e-05	2.01595e-05	0	0	0	1.00797e-05	0	0	0.000453588	7.05581e-05	1.00797e-05	6.04784e-05	0.000715661	2.01595e-05	0.00369926	0.00156236	8.06378e-05	0	0	0	0.330071	0.12639	7.05581e-05	0	0.00387062	0	0.077372	5.03987e-05	0	0	0	0	0.00136076	0.00364886	0	0	0	0	0.000332631	0	0	0	0	0
P14	0	0.000421146	2.00545e-05	0	0	0.000360982	6.01636e-05	0	1.00273e-05	0	0	0	0	0.00709931	0	1.00273e-05	0.000340927	2.00545e-05	0	0.00139379	0.00100273	0.000260709	0	0	3.00818e-05	0.597275	0.0201147	0.00219597	0	0.00387053	0	0.00208567	0	0.000100273	0	0.00401091	0	5.01364e-05	0.000451227	0	4.01091e-05	0	0	0	0	0	0.000671827	0	0
P15	0	0.00549456	0	0	0	0.000120539	0	0	5.02245e-05	0	0	0	0	0.00648901	0	0	5.02245e-05	0	0	0.00685062	0.00105471	5.02245e-05	0	0	0	0.394835	0.0333089	0	0	0.0112603	1.00449e-05	0.0106677	2.00898e-05	0	0	0	0	0	0.00293311	0	0.00314405	0	0	0	0	0	0	3.01347e-05	0
[truncated: 156 more columns]
