# Supplementary material for: Gut microbiota of Parkinson’s disease in an appendectomy cohort: a preliminary study
Source: Sci Rep. 2023 Feb 7;13:2210. doi: 10.1038/s41598-023-29219-2 (PMC9905566; doi:10.1038/s41598-023-29219-2)
Supplement: Supplementary file 4 — Supplementary Information 4. [file 41598_2023_29219_MOESM4_ESM.xlsx]

## Sheet: Species
ClusterID	Species.1	Species.2	Species.3	Species.4	Species.5	Species.6	Species.7	Species.8	Species.9	Species.10	Species.11	Species.12	Species.13	Species.14	Species.15	Species.16	Species.17	Species.18	Species.19	Species.20	Species.21	Species.22	Species.23	Species.24	Species.25	Species.26	Species.27	Species.28	Species.29	Species.30	Species.31	Species.32	Species.33	Species.34	Species.35	Species.36	Species.37	Species.38	Species.39	Species.40	Species.41	Species.42	Species.43	Species.44	Species.45	Species.46	Species.47	Species.48	Species.49
Domain	Bacteria	Bacteria	Bacteria	Bacteria	Bacteria	Bacteria	Bacteria	Bacteria	Bacteria	Bacteria	Bacteria	Bacteria	Bacteria	Bacteria	Bacteria	Bacteria	Bacteria	Bacteria	Bacteria	Bacteria	Bacteria	Bacteria	Bacteria	Bacteria	Bacteria	Bacteria	Bacteria	Bacteria	Bacteria	Bacteria	Bacteria	Bacteria	Bacteria	Bacteria	Bacteria	Bacteria	Bacteria	Bacteria	Bacteria	Bacteria	Bacteria	Bacteria	Bacteria	Bacteria	Bacteria	Bacteria	Bacteria	Bacteria	Bacteria
Phylum	Actinobacteria	Actinobacteria	Actinobacteria	Actinobacteria	Actinobacteria	Actinobacteria	Actinobacteria	Actinobacteria	Actinobacteria	Actinobacteria	Actinobacteria	Actinobacteria	Actinobacteria	Actinobacteria	Actinobacteria	Actinobacteria	Actinobacteria	Actinobacteria	Actinobacteria	Actinobacteria	Actinobacteria	Actinobacteria	Actinobacteria	Actinobacteria	Actinobacteria	Actinobacteria	Actinobacteria	Actinobacteria	Actinobacteria	Actinobacteria	Actinobacteria	Actinobacteria	Actinobacteria	Actinobacteria	Actinobacteria	Actinobacteria	Actinobacteria	Actinobacteria	Actinobacteria	Bacteria incertae sedis	Bacteroidetes	Bacteroidetes	Bacteroidetes	Bacteroidetes	Bacteroidetes	Bacteroidetes	Bacteroidetes	Bacteroidetes	Bacteroidetes
Class	Actinobacteria	Actinobacteria	Actinobacteria	Actinobacteria	Actinobacteria	Actinobacteria	Actinobacteria	Actinobacteria	Actinobacteria	Actinobacteria	Actinobacteria	Actinobacteria	Actinobacteria	Actinobacteria	Actinobacteria	Actinobacteria	Actinobacteria	Actinobacteria	Actinobacteria	Actinobacteria	Actinobacteria	Actinobacteria	Actinobacteria	Actinobacteria	Actinobacteria	Actinobacteria	Coriobacteriia	Coriobacteriia	Coriobacteriia	Coriobacteriia	Coriobacteriia	Coriobacteriia	Coriobacteriia	Coriobacteriia	Coriobacteriia	Coriobacteriia	Coriobacteriia	Coriobacteriia	Coriobacteriia	Bacteria incertae sedis	Bacteroidia	Bacteroidia	Bacteroidia	Bacteroidia	Bacteroidia	Bacteroidia	Bacteroidia	Bacteroidia	Bacteroidia
Order	Actinomycetales	Actinomycetales	Actinomycetales	Actinomycetales	Actinomycetales	Actinomycetales	Actinomycetales	Actinomycetales	Actinomycetales	Actinomycetales	Actinomycetales	Actinomycetales	Actinomycetales	Actinomycetales	Actinomycetales	Actinomycetales	Bifidobacteriales	Bifidobacteriales	Bifidobacteriales	Bifidobacteriales	Bifidobacteriales	Bifidobacteriales	Bifidobacteriales	Bifidobacteriales	Bifidobacteriales	Bifidobacteriales	Coriobacteriales	Coriobacteriales	Coriobacteriales	Coriobacteriales	Coriobacteriales	Coriobacteriales	Coriobacteriales	Coriobacteriales	Coriobacteriales	Coriobacteriales	Coriobacteriales	Coriobacteriales	Coriobacteriales	Bacteria incertae sedis	Bacteroidales	Bacteroidales	Bacteroidales	Bacteroidales	Bacteroidales	Bacteroidales	Bacteroidales	Bacteroidales	Bacteroidales
Family	Actinomycetaceae	Actinomycetaceae	Actinomycetaceae	Actinomycetaceae	Actinomycetaceae	Actinomycetaceae	Actinomycetaceae	Actinomycetales incertae sedis	Corynebacteriaceae	Corynebacteriaceae	Dermabacteraceae	Micrococcaceae	Micrococcaceae	Propionibacteriaceae	Propionibacteriaceae	Propionibacteriaceae	Bifidobacteriaceae	Bifidobacteriaceae	Bifidobacteriaceae	Bifidobacteriaceae	Bifidobacteriaceae	Bifidobacteriaceae	Bifidobacteriaceae	Bifidobacteriaceae	Bifidobacteriaceae	Bifidobacteriaceae	Coriobacteriaceae	Coriobacteriaceae	Coriobacteriaceae	Coriobacteriaceae	Coriobacteriaceae	Coriobacteriaceae	Coriobacteriaceae	Coriobacteriaceae	Coriobacteriaceae	Coriobacteriaceae	Coriobacteriaceae	Coriobacteriaceae	Coriobacteriaceae	Bacteria incertae sedis	Bacteroidaceae	Bacteroidaceae	Bacteroidaceae	Bacteroidaceae	Bacteroidaceae	Bacteroidaceae	Bacteroidaceae	Bacteroidaceae	Bacteroidaceae
Genus	Actinomyces	Actinomyces	Actinomycetaceae incertae sedis	Arcanobacterium	Mobiluncus	Trueperella	Varibaculum	Actinomycetales incertae sedis	Corynebacterium	Corynebacterium	Dermabacter	Rothia	Rothia	Propionibacteriaceae incertae sedis	Propionibacterium	Propionimicrobium	Alloscardovia	Bifidobacterium	Bifidobacterium	Bifidobacterium	Bifidobacterium	Bifidobacterium	Bifidobacterium	Bifidobacterium	Bifidobacterium	Gardnerella	Adlercreutzia	Atopobium	Atopobium	Collinsella	Collinsella	Collinsella	Collinsella	Coriobacteriaceae incertae sedis	Eggerthella	Eggerthella	Eggerthella	Enterococcus	Slackia	Bacteria incertae sedis	Bacteroides	Bacteroides	Bacteroides	Bacteroides	Bacteroides	Bacteroides	Bacteroides	Bacteroides	Bacteroides
Species	Actinomyces incertae sedis	europaeus id=12562	Actinomycetaceae incertae sedis	Arcanobacterium incertae sedis	Mobiluncus incertae sedis	Trueperella incertae sedis	Varibaculum incertae sedis	Actinomycetales incertae sedis	Corynebacterium incertae sedis	simulans id=912997	Dermabacter incertae sedis	Rothia incertae sedis	dentocariosa id=4306176	Propionibacteriaceae incertae sedis	acnes id=165421	lymphophilum id=545511	Alloscardovia incertae sedis	Bifidobacterium incertae sedis	adolescentis id=235262	adolescentis id=359098	adolescentis id=370225	adolescentis id=584375	bifidum id=365385	longum id=559527	pseudolongum id=519290	Gardnerella incertae sedis	Adlercreutzia incertae sedis	Atopobium incertae sedis	vaginae id=469663	Collinsella incertae sedis	aerofaciens id=174755	aerofaciens id=184745	aerofaciens id=368175	Coriobacteriaceae incertae sedis	Eggerthella incertae sedis	lenta id=4336546	lenta id=849361	casseliflavus id=51091	Slackia incertae sedis	Bacteria incertae sedis	Bacteroides incertae sedis	barnesiae id=2362317	caccae id=184567	caccae id=193528	caccae id=195508	caccae id=2085032	coprophilus id=157905	eggerthii id=185730	eggerthii id=192111
OTUs	12	2	1	1	2	1	5	2	9	1	1	3	1	1	1	1	1	39	1	6	1	1	3	6	1	2	2	2	1	10	2	6	1	17	1	4	9	2	4	14	427	64	1	1	92	5	1	1	1
Total	955	21	2	6	21	2	270	11	138	2	2	37	3	2	13	4	11	20137	25	1221	4	820	1231	2462	2	27	306	8	25	430	1373	5312	260	194	9	615	1069	60	477	66	174499	167518	21	5	47599	23	8	3	257
C01	2	0	0	0	0	0	0	0	0	0	0	1	0	0	6	0	0	341	9	0	0	382	0	0	0	0	14	0	0	0	0	156	0	20	0	2	3	0	50	15	9307	1949	0	0	2	0	0	1	0
C02	26	0	0	0	0	0	0	1	0	0	0	9	0	0	0	0	0	80	0	0	0	0	0	53	0	0	0	1	0	0	0	0	0	0	0	24	29	5	0	4	8567	23425	0	0	0	0	0	0	0
C03	7	0	0	0	0	0	1	0	2	0	0	0	0	0	0	0	0	1702	0	1	0	364	832	118	0	1	0	0	0	0	0	0	0	0	0	6	316	0	0	3	3796	23443	2	1	1193	1	0	0	0
C04	22	0	0	0	0	0	0	4	1	0	0	11	1	0	0	0	0	37	0	9	0	0	0	0	1	0	0	0	0	31	35	190	0	5	0	6	0	5	51	2	6877	4799	0	0	123	0	0	0	0
C05	25	0	0	0	0	2	12	0	0	0	0	0	0	0	0	0	0	2921	0	252	0	4	0	248	0	0	0	1	0	0	0	0	0	0	7	12	94	0	0	0	10193	9	0	0	1099	1	0	0	0
C11	2	0	0	0	0	0	1	0	0	0	0	0	0	0	0	0	0	43	0	34	0	14	0	2	0	0	2	0	0	29	0	153	0	1	0	1	0	0	0	0	4508	531	0	0	22	0	0	0	0
C12	13	0	0	0	0	0	2	0	0	1	0	0	0	1	2	0	0	2459	0	0	0	0	0	373	0	0	0	0	0	115	0	1807	0	0	0	101	80	0	0	7	29345	0	1	0	2516	1	0	0	0
C13	9	0	0	0	0	0	0	0	0	0	0	2	0	0	0	0	0	3832	0	1	0	0	0	483	0	0	53	0	0	0	0	0	0	18	0	9	35	7	0	1	2740	8174	0	0	0	0	0	0	0
C14	23	0	0	0	0	0	0	2	1	0	0	3	0	0	0	0	0	81	0	0	0	0	0	48	0	0	142	0	0	0	665	0	0	11	1	12	31	0	0	1	12308	813	0	0	217	0	0	2	0
C15	24	0	1	0	0	0	0	0	0	0	0	1	0	1	0	0	0	400	0	25	0	0	0	54	0	0	0	0	0	0	197	981	0	8	0	25	3	2	55	0	3386	7036	0	0	512	2	0	0	0
P01	83	21	1	4	20	0	17	1	122	1	0	0	0	0	2	4	5	419	0	20	0	1	0	30	0	0	4	3	0	26	11	49	0	23	0	0	1	0	0	6	15114	8986	3	0	1740	7	0	0	0
P02	31	0	0	0	0	0	187	0	0	0	0	0	0	0	0	0	0	41	0	40	0	0	0	14	0	19	8	0	23	62	97	634	0	43	0	35	1	2	0	14	4638	7591	1	1	5826	0	0	0	0
P03	8	0	0	0	0	0	0	0	1	0	0	0	1	0	0	0	0	0	0	0	0	0	0	0	0	0	2	1	0	0	0	59	0	6	0	4	13	0	0	6	1442	6586	0	0	438	1	0	0	0
P04	18	0	0	0	1	0	0	0	3	0	0	0	0	0	0	0	0	3076	0	0	0	0	0	589	0	0	8	0	0	95	0	306	0	1	0	33	161	0	0	0	9236	2147	0	0	0	0	0	0	257
P05	20	0	0	0	0	0	1	0	1	0	0	2	0	0	1	0	6	1217	0	566	3	44	61	82	0	0	0	0	0	12	0	0	0	0	0	57	0	0	0	0	13308	1	1	2	7951	1	0	0	0
P11	9	0	0	0	0	0	0	2	0	0	2	0	0	0	0	0	0	959	0	11	0	11	0	94	0	0	0	1	0	44	36	397	0	17	0	0	110	0	321	0	11919	13363	4	0	7273	1	0	0	0
P12	17	0	0	0	0	0	0	0	0	0	0	3	0	0	1	0	0	1880	0	0	0	0	0	141	1	0	0	1	0	0	0	0	0	0	0	121	0	0	0	3	17775	28201	0	0	0	0	0	0	0
P13	27	0	0	0	0	0	1	0	2	0	0	0	0	0	1	0	0	23	0	0	0	0	0	22	0	7	71	0	2	0	64	63	240	1	1	22	132	8	0	3	1825	8510	9	1	17218	3	0	0	0
P14	42	0	0	2	0	0	36	1	5	0	0	1	0	0	0	0	0	317	16	259	1	0	105	10	0	0	2	0	0	15	3	101	20	35	0	69	31	26	0	0	110	659	0	0	1469	5	8	0	0
P15	547	0	0	0	0	0	12	0	0	0	0	4	1	0	0	0	0	309	0	3	0	0	233	101	0	0	0	0	0	1	265	416	0	5	0	76	29	5	0	1	8105	21295	0	0	0	0	0	0	0
Source	x	Genbank	Genbank	x	x	x	x	Genbank	x	Genbank	x	Genbank	Genbank	Genbank	Genbank	Genbank	x	x	Genbank	Genbank	Genbank	Genbank	Genbank	Genbank	Genbank	Genbank	Genbank	x	Genbank	Genbank	Genbank	Genbank	Genbank	x	x	Genbank	Genbank	Genbank	x	x	x	Genbank	Genbank	Genbank	Genbank	Genbank	Genbank	Genbank	Genbank
Accession	x	Y08828.1	JQ477691.1	x	x	x	x	FJ557873.1	x	JF223521.1	x	JQ452822.1	JQ456054.1	JQ476805.1	DQ890430.1	NR_025275.1	x	x	AM277978.2	FJ368799.1	FJ366680.1	GU302902.1	FJ369662.1	GQ493422.1	FJ672962.1	AY959153.1	DQ794763.1	x	NZ_ACGK01000003.1	EU772920.1	DQ794630.1	DQ808969.1	FJ369396.1	x	x	HQ821140.1	FJ511339.1	AX003092.1	x	x	x	HQ784831.1	DQ798125.1	DQ798834.1	DQ798850.1	HQ785055.1	DQ456019.1	DQ793244.1	DQ793916.1
Species	x	Actinomyces europaeus	uncultured bacterium	x	x	x	x	uncultured bacterium	x	uncultured bacterium	x	uncultured bacterium	uncultured bacterium	uncultured bacterium	uncultured bacterium	Propionimicrobium lymphophilum	x	x	uncultured bacterium	uncultured bacterium	uncultured bacterium	uncultured rumen bacterium	uncultured bacterium	uncultured bacterium	uncultured bacterium	uncultured bacterium	uncultured bacterium	x	x	uncultured bacterium	uncultured bacterium	uncultured bacterium	uncultured bacterium	x	x	uncultured organism	uncultured bacterium	Enterococcus casseliflavus	x	x	x	uncultured organism	uncultured bacterium	uncultured bacterium	uncultured bacterium	uncultured organism	uncultured bacterium	uncultured bacterium	uncultured bacterium
Description	x	A.europae 16S rRNA gene.	Uncultured bacterium clone 071074_264 16S ribosomal RNA gene, partial sequence.	x	x	x	x	Uncultured bacterium clone ET_G_4f11 16S ribosomal RNA gene, partial sequence.	x	Uncultured bacterium clone ncd2785h12c1 16S ribosomal RNA gene, partial sequence.	x	Uncultured bacterium clone 069089_202 16S ribosomal RNA gene, partial sequence.	Uncultured bacterium clone 069100_472 16S ribosomal RNA gene, partial sequence.	Uncultured bacterium clone 071071_088 16S ribosomal RNA gene, partial sequence.	Uncultured bacterium clone pt45m 16S ribosomal RNA gene, partial sequence.	Propionimicrobium lymphophilum strain DSM 4903 16S ribosomal RNA, partial sequence.	x	x	Uncultured bacterium partial 16S rRNA gene, clone AP13S.156.	Uncultured bacterium clone TS49_a04g01 16S ribosomal RNA gene, partial sequence.	Uncultured bacterium clone TS27_a02e09 16S ribosomal RNA gene, partial sequence.	Uncultured rumen bacterium clone L206RC-5-F09 16S ribosomal RNA gene, partial sequence.	Uncultured bacterium clone TS51_a03d02 16S ribosomal RNA gene, partial sequence.	Uncultured bacterium clone PM5_a03e07 16S ribosomal RNA gene, partial sequence.	Uncultured bacterium clone 130-1A6 16S ribosomal RNA gene, partial sequence.	Uncultured bacterium clone rRNA380 16S ribosomal RNA gene, partial sequence.	Uncultured bacterium clone RL240_aaj32a11 16S ribosomal RNA gene, partial sequence.	x	x	Uncultured bacterium clone bdog1_aai79g04 16S ribosomal RNA gene, partial sequence.	Uncultured bacterium clone RL240_aaj30d12 16S ribosomal RNA gene, partial sequence.	Uncultured bacterium clone RL243_aai87f02 16S ribosomal RNA gene, partial sequence.	Uncultured bacterium clone TS50_a04a03 16S ribosomal RNA gene, partial sequence.	x	x	Uncultured organism clone ELU0182-T110-S-NIPCRAMgANa_000575 small subunit ribosomal RNA gene, partial sequence.	Uncultured bacterium clone 16slp84-04h06.p1k 16S ribosomal RNA gene, partial sequence.	Sequence 1 from Patent WO9935240.	x	x	x	Uncultured organism clone ELU0102-T240-S-NI_000012 small subunit ribosomal RNA gene, partial sequence.	Uncultured bacterium clone RL302_aal95g10 16S ribosomal RNA gene, partial sequence.	Uncultured bacterium clone RL242_aaj98a02 16S ribosomal RNA gene, partial sequence.	Uncultured bacterium clone RL242_aaj98b10 16S ribosomal RNA gene, partial sequence.	Uncultured organism clone ELU0102-T240-S-NI_000236 small subunit ribosomal RNA gene, partial sequence.	Uncultured bacterium clone CFT112C11 16S ribosomal RNA gene, partial sequence.	Uncultured bacterium clone RL199_aaj41c04 16S ribosomal RNA gene, partial sequence.	Uncultured bacterium clone RL176_aah45c05 16S ribosomal RNA gene, partial sequence.
[truncated: 442 more columns]

## Sheet: Statistics
ID	Total Reads	Used Reads #	Cluster #	Bacteria Species Assigned Reads #	％	Bacteria Species Assigned Clusters #	％
DN01	100000	99474	151	77362	77.7711	110	72.8477
DN02	100000	99364	215	71935	72.3954	157	73.0233
DN03	100000	99680	138	69830	70.0542	97	70.2899
DN04	100000	99578	154	68936	69.2281	112	72.7273
DN05	100000	99254	185	46507	46.8565	130	70.2703
DN06	100000	99649	122	64850	65.0784	75	61.4754
DN07	100000	99736	185	68577	68.7585	120	64.8649
DN08	100000	99516	243	58685	58.9704	170	69.9588
DN09	100000	99596	186	53202	53.4178	139	74.7312
DN10	100000	99016	239	47774	48.2488	171	71.5481
DN11	100000	99601	192	47573	47.7636	141	73.4375
DN12	100000	99556	178	56917	57.1708	128	71.9101
DN13	100000	99501	188	49929	50.1794	136	72.3404
DN14	100000	99638	153	62483	62.71	102	66.6667
DN15	100000	99619	146	66382	66.6359	100	68.4932
DN16	100000	99572	139	55513	55.7516	98	70.5036
DN17	100000	99531	148	67650	67.9688	101	68.2432
DN18	100000	99492	188	54019	54.2948	143	76.0638
DN19	100000	99482	197	61636	61.9569	149	75.6345
DN20	100000	99517	195	58038	58.3197	147	75.3846
Total	2000000	1990402	491	1157190	58.1385	377	76.7821
